# Supplementary material for: A regulatory network modeled from wild-type gene expression data guides functional predictions in Caenorhabditis elegans development
Source: BMC Syst Biol. 2012 Jun 26;6:77. doi: 10.1186/1752-0509-6-77 (PMC3463499; doi:10.1186/1752-0509-6-77)
Supplement: Additional file 1 — Table S1. Supporting Excel workbook for modeling and analysis. All presented models, computations, and results are supported by the Excel workbook in Additional file 2; note that many of the spreadsheets in the workbook contain formulas that reference multiple spreadsheets. See the tab “README” for a listing and description of the contents. [file 1752-0509-6-77-S1.xls]

## Sheet: README
This is an alphabetical listing of all the spreadsheets in this workbook. All adjacency matrices are displayed as rows being targets and columns being sources. Genes are grouped and colored according to Yanai et al (2008). Entry rules are given in individual sheets. In a number of sheets, analysis for cwn-1 and mab-21 is unavailable, indicated by a dash "-"; when data for lin-26 is unavailable, c…
Files	Description	First-level Dependencies
Comp GSN-EDM	Comparison of the GSN and EDM adjacency matrices	GSN	EDM
Comp GSN-MIM(cm)	Comparison of the GSN and MIM (COV-MSA) adjacency matrices	GSN	MIM (COV-MS)
Comp GSN-MIM(mc)	Comparison of the GSN and MIM (MSA-COV) adjacency matrices	GSN	MIM (MS-COV)
Comp GSN-WTM	Comparison of the GSN and WTM adjacency matrices	GSN	WTM
COV	Adjacency matrix of COV applied to data	Data – log scaled (implicit)
Data	Timecourse data from Baugh et al (2005)	none
Data – discretized	Data discretized using Dimitrova et al (2008)	Data (implicit)
Data – log scaled	Data log scaled to be used for COV	Data
Ectoderm	Adjacency matrix of the ectoderm module, extracted from the two MIM and the WTM	Comp GSN-MIM(cm)	Comp GSN-MIM(mc)	Comp GSN-WTM
EDM	Adjacency matrix for the EDM extracted from Yanai et al (2005), Figure 4	none
Gene interactions	Adjacency matrix of gene interactions between genes found outside of Yanai et al (2005), Figure 2	Gene interactions - refs
Gene interactions - refs	Literature references for gene interactions	none
GSN	Adjacency matrix for the GSN	Gene interactions	Noninteractions	(S+M)U(S+Y)	Significance – threshold
Magnitude	Magnitude values extracted from Yanai et al (2008), Figure 2	none
Magnitude – threshold	Binary adjacency matrix, after applying a threshold of 2	Magnitude
Mesoderm	Adjacency matrix of the mesoderm module, extracted from the two MIM and the WTM	Comp GSN-MIM(cm)	Comp GSN-MIM(mc)	Comp GSN-WTM
MIM (COV-MS)	Adjacency matrix for the MIM using COV-MSA	COV	MSA
MIM (MS-COV)	Adjacency matrix for the MIM using MSA-COV	COV	MSA
MSA	Adjacency matrix of MSA applied to data	Data – discretized (implicit)
Noninteractions	Adjacency matrix of noninteractions from Yanai et al (2008), Figure 2, combining significance, magnitude, and yeast one-hybrid data	Magnitude – threshold	Significance – threshold	Y1H
Overall	Compiled results for PR and ROC plots, includes distances from random	Comp GSN-MIM(cm)	Comp GSN-MIM(mc)	Comp GSN-WTM	Ectoderm	Mesoderm	Pal-1 targets
Pal-1 targets	Adjacency matrix of the pal-1 targets, extracted from the two MIM and the WTM	Comp GSN-MIM(cm)	Comp GSN-MIM(mc)	Comp GSN-WTM
(S+M)U(S+Y)	Adjacency matrix of interactions from Yanai et al (2008), Figure 2, combining significance, magnitude, and yeast one-hybrid data	Magnitude – threshold	Significance – threshold	Y1H
Significance	Significance values extracted from Yanai et al (2008), Figure 2	none
Significance – threshold	Binary adjacency matrix, after applying a threshold of 2	Significance
Symbol names	List of variable names used in COV and MSA and correspondence to gene names; list of abbreviations	none
WTM	Adjacency matrix for the WTM extracted from Baugh et al (2005), Figure 9	none
Y1H	Yeast one-hybrid interactions extracted from Yanai et al (2008), Figure 2	none

## Sheet: Symbol names
Gene name	Variable symbol(s)		Abbreviation	Long name
pal-1	x1, x2, x3		TP	true positive
tbx-8	x4		FP	false positive
tbx-9	x5		TN	true negative
elt-1	x6		FN	false negative
cwn-1	x7		HR	half right
hnd-1	x8
scrt-1	x9
elt-3	x10, x11
nhr-25	x12, x13
nob-1	x14, x15, x16
vab-7	x17
unc-120	x18
hlh-1	x19
mab-21	x20
lin-26	x21, x22

## Sheet: WTM
					Inputs to Function
				Gene	pal-1	tbx-8	tbx-9	elt-1	lin-26	nhr-25	elt-3	hnd-1	hlh-1	unc-120	scrt-1	vab-7	nob-1	cwn-1	mab-21
				Variable	x1	x4	x5	x6	x21	x12	x10	x8	x19	x18	x9	x17	x14	x7	x20
				# Outputs
	Gene	Variable	# Inputs
Function	pal-1	x1			1	0	0	0	-	0	0	0	0	0	0	0	0	0	0
	tbx-8	x4			1	-	-	-	-	0	0	0	0	0	0	0	0	-	0
	tbx-9	x5			1	-	-	-	-	0	0	0	0	0	0	0	0	-	0
	elt-1	x6			1	-	-	-	-	0	0	0	0	0	0	0	0	-	0
	lin-26	x21			-	-	-	-	-	-	-	-	-	-	-	-	-	-	-
	nhr-25	x12			-	-	-	1	-	-	-	0	0	0	0	-	-	-	0
	elt-3	x10			-	-	-	1	-	-	-	0	0	0	0	-	-	-	0
	hnd-1	x8			1	0	0	0	-	0	0	-	0	0	-	0	0	-	0
	hlh-1	x19			-	0	0	0	-	0	0	1	-	-	-	-	0	-	0
	unc-120	x18			-	0	0	0	-	0	0	1	-	-	-	-	0	-	0
	scrt-1	x9			1	0	0	0	-	0	0	-	0	0	-	0	0	-	0
	vab-7	x17			-	-	-	-	-	-	-	-	-	-	-	-	-	1	0
	nob-1	x14			-	-	-	-	-	-	-	0	0	0	0	-	-	1	0
	cwn-1	x7			1	-	-	-	-	0	0	-	0	0	-	0	0	-	0
	mab-21	x20			-	-	-	-	-	-	1	0	0	0	0	-	-	-	0
				total edges (excludes cwn-1 and mab-21)
				proportion of possible

## Sheet: Gene interactions
					Inputs to Function
				Gene	pal-1	tbx-8	tbx-9	elt-1	lin-26	nhr-25	elt-3	hnd-1	hlh-1	unc-120	scrt-1	vab-7	nob-1	cwn-1	mab-21
				Variable	x1	x4	x5	x6	x21	x12	x10	x8	x19	x18	x9	x17	x14	x7	x20
				# Outputs
	Gene	Variable	# Inputs
Function	pal-1	x1			0	0	0	0	0	0	0	0	0	0	0	0	0	0	0
	tbx-8	x4			0	0	-5	0	0	0	0	0	0	0	0	0	0	0	0
	tbx-9	x5			0	-5	0	0	0	0	0	0	0	0	0	0	0	0	0
	elt-1	x6			0	0	0	0	0	0	0	0	0	0	0	0	0	0	0
	lin-26	x21			0	0	0	1	0	0	0	0	-1	0	0	0	0	0	0
	nhr-25	x12			0	0	0	0	0	0	0	0	0	0	0	0	-2	0	0
	elt-3	x10			0	0	0	1	1	0	0	0	-2	0	0	0	0	0	0
	hnd-1	x8			0	0	0	0	0	0	0	0	-3	-3	0	-2	0	0	0
	hlh-1	x19			1	0	0	0	-1	0	-2	-3	0	-4	0	0	0	-2	0
	unc-120	x18			0	0	0	0	0	0	0	-3	-4	0	0	0	0	0	0
	scrt-1	x9			0	0	0	0	0	0	0	0	0	0	0	0	0	0	0
	vab-7	x17			3	1	1	0	0	0	0	-2	0	0	0	0	0	0	0
	nob-1	x14			0	0	0	0	0	-2	0	0	0	0	0	0	0	0	0
	cwn-1	x7			0	0	0	0	0	0	0	0	-2	0	0	0	0	0	0
	mab-21	x20			0	0	0	0	0	0	0	0	0	0	0	0	0	0	0
>=1: directed interaction
<=-1: undirected interaction
0: no interaction
"+-k": # supporting experiments

## Sheet: Gene interactions - refs
gene 1	gene 2	direction	type	phenotype	experiment type	reference	WS224 wormbase release
pal-1	vab-7	1 -> 2	regulatory		vab-7::lacZ expression in pal-1(RNAi)	Hunter 1996
pal-1	vab-7	1 -> 2	regulatory		vab-7::lacZ expression in pal-1(m-ct224)	Ahringer 1997
pal-1	vab-7	1 -> 2	regulatory		vab-7::lacZ expression in hsp::pal-1	Ahringer 1997
pal-1	hlh-1	1 -> 2	regulatory		induced expression of PAL-1 -> expression of hlh-1::gfp	Fukushige 2005
tbx-8	tbx-9	non	genetic		Synthetic lethal, tbx-9(RNAi) with tbx-8(RNAi)	Pocock 2004
tbx-8	tbx-9	non	genetic	embryonic lethal	Synthetic lethal, tbx-9(RNAi) in tbx-8(ok656)	Baugh 2005 (GB)
tbx-8	tbx-9	non	enhancement	embryonic lethal	Synthetic lethal, tbx-9(RNAi) with tbx-8(ok656)	Andachi 2004
tbx-8	tbx-9	non	synthetic	lethal	Synthetic lethal, tbx-9(RNAi) with tbx-8(RNAi)	Baugh 2005 (GB)
tbx-8	vab-7	1 -> 2	regulatory		vab-7::gfp reporter in tbx-8(RNAi) tbx-9(RNAi) double. No single controls. Experiments, but no positive evidence of direct regulation.	Pocock 2004
tbx-9	tbx-8	non	enhancement	embryonic lethal	Synthetic lethal, tbx-8(RNAi) with tbx-9(ms31)	Andachi 2004
tbx-9	vab-7	1 -> 2	regulatory		vab-7::gfp reporter in tbx-8(RNAi) tbx-9(RNAi) double. No single controls. Experiments, but no positive evidence of direct regulation.	Pocock 2004
elt-1	elt-3	1 -> 2	regulatory		elt-3::lacZ expression in elt-1(zu180)	Gilleard 1999
elt-1	lin-26	1 -> 2	regulatory		lin-26::gfp expression in elt-1(zu180)	Landmann 2004
lin-26	hlh-1	non	genetic	lethal	Synthetic lethal, hlh-1(RNAi) in lin-26(n156)	Baugh 2005 (GB)
lin-26	elt-3	1 -> 2	regulatory		elt-3::lacZ expression in lin-26(mn15)	Gilleard 1999
nhr-25	nob-1	non	protein		in vitro pull down	Chen 2004
elt-3	hlh-1	non	synthetic	lethal	Synthetic lethal, hlh-1(RNAi) in elt-3(gk121).	Baugh 2005 (GB)
hnd-1	hlh-1	non	synthetic	embryonic lethal	Synthetic lethal, hlh-1(RNAi) in hnd-1(q740)	Baugh 2005 (GB)
hnd-1	unc-120	non	synthetic	embryonic lethal	Synthetic lethal, hlh-1(RNAi) in unc-120(st364)	Baugh 2005 (GB)
hnd-1	vab-7	non	synthetic	lethal	Synthetic lethal, vab-7(RNAi) in hnd-1(q740)	Baugh 2005 (GB)
hnd-1	hlh-1	non	synthetic		Synthetic embryonic lethal, hnd-1(q740) and hlh-1(gv44)	Fukushige 2006
hlh-1	unc-120	non	synthetic	embryonic lethal	Synthetic lethal, unc-120(RNAi) in hlh-1(cc561)	Baugh 2005 (GB)
hlh-1	hnd-1	non	synthetic	embryonic lethal	Synthetic lethal, hnd-1(RNAi) in hlh-1(cc561)	Baugh 2005 (GB)
hlh-1	elt-3	non	synthetic	lethal	Synthetic lethal, elt-3(RNAi) in hlh-1(cc561)	Baugh 2005 (GB)
hlh-1	cwn-1	non	genetic	lethal	Synthetic lethal, cwn-1(RNAi) in hlh-1(cc561)	Baugh 2005 (GB)
hlh-1	unc-120	non	synthetic		Synthetic lethal, unc-120(RNAi) in hlh-1(gv44)	Fukushige 2006
unc-120	hlh-1	non	synthetic	embryonic lethal	Synthetic lethal, hlh-1(RNAi) in unc-120(st364)	Baugh 2005 (GB)
unc-120	hnd-1	non	synthetic	embryonic lethal	Synthetic lethal, hnd-1(RNAi) in unc-120(st364)	Baugh 2005 (GB)
unc-120	hnd-1	non	synthetic		Synthetic lethal, unc-120(tm1973) and hnd-1(q740)	Fukushige 2006
unc-120	hlh-1	non	synthetic		Synthetic embryonic lethal, unc-120(tm1973) and hlh-1(gv44)	Fukushige 2006
vab-7	hnd-1	non	synthetic	lethal	Synthetic lethal, hnd-1(RNAi) in vab-7(e1562)	Baugh 2005 (GB)
nob-1	nhr-25	non	genetic	lethal	Synthetic lethal, nhr-25(RNAi) in nob-1(ct230)	Chen 2004
cwn-1	hlh-1	non	genetic	lethal	Synthetic lethal, hlh-1(RNAi) in cwn-1(ok546)	Baugh 2005 (GB)

## Sheet: Significance
					Inputs to Function
				Gene	pal-1	tbx-8	tbx-9	elt-1	lin-26	nhr-25	elt-3	hnd-1	hlh-1	unc-120	scrt-1	vab-7	nob-1	cwn-1	mab-21
				Variable	x1	x4	x5	x6	x21	x12	x10	x8	x19	x18	x9	x17	x14	x7	x20
				# Outputs
	Gene	Variable	# Inputs
Function	pal-1	x1			4	4	4	0	0	0	0	0	0	0	0	0	0
	tbx-8	x4			2	2	2	1.5	2	2	0	0	0	0	1.5	-1.5	4
	tbx-9	x5			2	2	2	1.5	2	2	0	0	0	0	1.5	-1.5	4
	elt-1	x6			0	-4	-4	2	-2	-4	-4	-4	-2	-2	-4	-1.5	-4
	lin-26	x21			4	4	4	4	4	0	0	-4	-4	-2	-4	0	-2
	nhr-25	x12			4	4	4	0	-4	0	-2	0	-4	-2	-2	0	-4
	elt-3	x10			2	2	2	4	0	-4	0	-4	-4	-4	-4	-4	-4
	hnd-1	x8			4	0	0	-4	4	-4	-4	4	4	4	0	4	4
	hlh-1	x19			4	2	2	-4	-4	-4	-4	-4	4	-4	4	4	-4
	unc-120	x18			-4	0	0	-4	4	4	4	4	4	4	4	-4	4
	scrt-1	x9			0	0	0	0	4	2	4	0	4	4	0	4	4
	vab-7	x17			1.5	0	0	0	-4	4	4	0	0	-4	2	4	4
	nob-1	x14			4	2	2	-4	-4	-4	0	-4	-4	-4	-4	2	4
	cwn-1	x7
	mab-21	x20
	Legend
	0 denotes “Z < 1.5”
	1.5 denotes “Z >= 1.5”
	2 denotes “Z >= 2”
	4 denotes “Z >= 4”
	A positive number indicates decreased expression.
	A negative number indicates increased expression.

## Sheet: Significance - threshold
					Inputs to Function
	Threshold			Gene	pal-1	tbx-8	tbx-9	elt-1	lin-26	nhr-25	elt-3	hnd-1	hlh-1	unc-120	scrt-1	vab-7	nob-1	cwn-1	mab-21
	2			Variable	x1	x4	x5	x6	x21	x12	x10	x8	x19	x18	x9	x17	x14	x7	x20
				# Outputs
	Gene	Variable	# Inputs
Function	pal-1	x1																-	-
	tbx-8	x4																-	-
	tbx-9	x5																-	-
	elt-1	x6																-	-
	lin-26	x21																-	-
	nhr-25	x12																-	-
	elt-3	x10																-	-
	hnd-1	x8																-	-
	hlh-1	x19																-	-
	unc-120	x18																-	-
	scrt-1	x9																-	-
	vab-7	x17																-	-
	nob-1	x14																-	-
	cwn-1	x7			-	-	-	-	-	-	-	-	-	-	-	-	-	-	-
	mab-21	x20			-	-	-	-	-	-	-	-	-	-	-	-	-	-	-
	Legend
	1 denotes exceeds threshold
	0 denotes does not exceed threshold

## Sheet: Magnitude
					Inputs to Function
				Gene	pal-1	tbx-8	tbx-9	elt-1	lin-26	nhr-25	elt-3	hnd-1	hlh-1	unc-120	scrt-1	vab-7	nob-1	cwn-1	mab-21
				Variable	x1	x4	x5	x6	x21	x12	x10	x8	x19	x18	x9	x17	x14	x7	x20
				# Outputs
	Gene	Variable	# Inputs
Function	pal-1	x1			3	2	2	0	0	1.3	0	0	1.3	0	0	1.3	0
	tbx-8	x4			1.3	3	3	1.3	2	1.3	1.3	0	0	0	1.3	1.3	2
	tbx-9	x5			1.3	3	3	1.3	2	1.3	1.3	0	0	0	1.3	1.3	2
	elt-1	x6			0	1.3	1.3	3	1.3	1.3	2	1.3	1.3	1.3	3	1.3	2
	lin-26	x21			2	1.3	1.3	2	3	0	1.3	2	1.3	1.3	1.3	1.3	1.3
	nhr-25	x12			1.3	1.3	1.3	1.3	2	1.3	1.3	0	2	1.3	1.3	0	1.3
	elt-3	x10			3	1.3	1.3	3	0	1.3	1.3	1.3	2	1.3	1.3	1.3	1.3
	hnd-1	x8			3	2	2	1.3	1.3	1.3	1.3	3	3	2	1.3	3	1.3
	hlh-1	x19			3	3	3	3	2	1.3	1.3	3	3	1.3	1.3	2	1.3
	unc-120	x18			2	0	0	3	3	2	1.3	1.3	1.3	1.3	1.3	2	2
	scrt-1	x9			3	2	2	2	2	1.3	3	1.3	1.3	2	2	2	2
	vab-7	x17			3	3	3	3	1.3	1.3	1.3	2	1.3	1.3	3	3	1.3
	nob-1	x14			3	1.3	1.3	2	1.3	1.3	0	3	1.3	1.3	1.3	1.3	3
	cwn-1	x7
	mab-21	x20
	Legend
	0 denotes “< 1.3X”
	1.3 denotes “>= 1.3X”
	2 denotes “>= 2X”
	3 denotes “>= 3X”

## Sheet: Magnitude - threshold
					Inputs to Function
	Threshold			Gene	pal-1	tbx-8	tbx-9	elt-1	lin-26	nhr-25	elt-3	hnd-1	hlh-1	unc-120	scrt-1	vab-7	nob-1	cwn-1	mab-21
	2			Variable	x1	x4	x5	x6	x21	x12	x10	x8	x19	x18	x9	x17	x14	x7	x20
				# Outputs
	Gene	Variable	# Inputs
Function	pal-1	x1																-	-
	tbx-8	x4																-	-
	tbx-9	x5																-	-
	elt-1	x6																-	-
	lin-26	x21																-	-
	nhr-25	x12																-	-
	elt-3	x10																-	-
	hnd-1	x8																-	-
	hlh-1	x19																-	-
	unc-120	x18																-	-
	scrt-1	x9																-	-
	vab-7	x17																-	-
	nob-1	x14																-	-
	cwn-1	x7			-	-	-	-	-	-	-	-	-	-	-	-	-	-	-
	mab-21	x20			-	-	-	-	-	-	-	-	-	-	-	-	-	-	-
	Legend
	0 denotes “< 1.3X”
	1.3 denotes “>= 1.3X”
	2 denotes “>= 2X”
	3 denotes “>= 3X”

## Sheet: Y1H
lin-26 exception					Inputs to Function
				Gene	pal-1	tbx-8	tbx-9	elt-1	lin-26	nhr-25	elt-3	hnd-1	hlh-1	unc-120	scrt-1	vab-7	nob-1	cwn-1	mab-21
				Variable	x1	x4	x5	x6	x21	x12	x10	x8	x19	x18	x9	x17	x14	x7	x20
				# Outputs
	Gene	Variable	# Inputs
Function	pal-1	x1			1	0		0	0	0	0	0	0	0	0	0	0	-	-
	tbx-8	x4			1	1		0	1	1	0	1	0	0	0	1	1	-	-
	tbx-9	x5			1	1		0	1	1	0	1	0	0	0	1	1	-	-
	elt-1	x6			1	1		0	1	1	0	1	1	1	0	1	1	-	-
	lin-26	x21			-	-	-	-	-	-	-	-	-	-	-	-	-	-	-
	nhr-25	x12			0	1		0	0	0	0	0	0	0	0	0	0	-	-
	elt-3	x10			0	1		0	0	0	0	0	0	0	1	0	0	-	-
	hnd-1	x8			1	0		0	0	0	0	0	0	0	0	1	1	-	-
	hlh-1	x19			0	0		0	0	0	0	0	0	0	0	0	0	-	-
	unc-120	x18			0	0		0	0	0	0	0	0	0	0	0	0	-	-
	scrt-1	x9			1	1		0	0	0	0	0	0	0	0	0	0	-	-
	vab-7	x17			1	0		1	1	0	0	1	0	0	0	0	1	-	-
	nob-1	x14			0	0		0	0	0	0	0	0	0	0	0	0	-	-
	cwn-1	x7			-	-	-	-	-	-	-	-	-	-	-	-	-	-	-
	mab-21	x20			-	-	-	-	-	-	-	-	-	-	-	-	-	-	-

[truncated: 19 more sheets: Noninteractions, (S+M)U(S+Y), GSN, EDM, Comp GSN-EDM, Data, Data - log scaled, Data - discretized, COV, MSA, MIM (COV-MSA), MIM (MSA-COV), Comp GSN-WTM, Comp GSN-MIM(cm), Comp GSN-MIM(mc), Pal-1 targets, Ectoderm, Mesoderm, Overall]
